# Supplementary material for: Behavioral and Psychosocial Interventions for HIV Prevention in Floating Populations in China over the Past Decade: A Systematic Literature Review and Meta-Analysis
Source: PLoS One. 2014 Jun 25;9(6):e101006. doi: 10.1371/journal.pone.0101006 (PMC4071016; doi:10.1371/journal.pone.0101006)
Supplement: Appendix S1 — Study selection form. (XLS) [file pone.0101006.s001.xls]

## Sheet: 工作表1
							Appendix S1: Study selection form
				Sceening studies-Step 1( Abstract Stage)								Full text-Step 2 (Full-text Stage)
No.	Database	language	Paper	Inclusion Criteria				Exclusion Criteria			Include	Inclusion Criteria				Exclusion Criteria			Include
				SD	PTCP	ITVN	Outcome	Publication	Duplicate	Score		SD	PTCP	ITVN	Outcome	Duplicate	Publication	Score
1	Pubmed	EN	Yang,2005	0	1	0	1			2
2	Pubmed	EN	Hesketh,2006	0	1	0	1			2
3	Pubmed	EN	strand,2006	0	1	0	1			2
4	Pubmed	EN	thorborg,2006	0	1	0	1	1		1
5	Pubmed	EN	Hesketh,2007	0	0	0	1			1
6	Pubmed	EN	Li,2007	0	1	0	1			2
7	Pubmed	EN	Li,2007	0	1	0	1			2
8	Pubmed	EN	Li,2007	0	1	0	0			1
9	Pubmed	EN	Qian,2007	1	1	1	1			4	1	1	1	1	0	0	0	3
10	Pubmed	EN	Xu,2007	0	0	0	1			1
11	Pubmed	EN	Hesketh,2008	0	1	0	1			2
12	Pubmed	EN	lO,2008	0	1	0	1			2
13	Pubmed	EN	lO,2008	0	1	0	1			2
14	Pubmed	EN	Mai,2008	0	1	0	1			2
15	Pubmed	EN	Wong,2008	0	1	0	1			2
16	Pubmed	EN	Wong,2008	0	1	0	1			2
17	Pubmed	EN	Hong,2009	0	1	0	1			2
18	Pubmed	EN	Hong,2009	1	1	1	1	1		3
19	Pubmed	EN	Li,2009	0	1	0	1			2
20	Pubmed	EN	Mou,2009	0	1	0	1			2
21	Pubmed	EN	Wong,2009	0	0	0	1			1
22	Pubmed	EN	Chan,2009	0	0	0	1	1		0
23	Pubmed	EN	Chen,2010	0	1	0	1			2
24	Pubmed	EN	Li,2010	0	1	0	1			2
25	Pubmed	EN	Li,2010	1	0	1	1			3
26	Pubmed	EN	Lin,2010	1	1	1	1			4	1	1	1	1	1	0	0	4	1
27	Pubmed	EN	Liu,2010	0	0	0	1			1								0
28	Pubmed	EN	Liu,2010	0	0	0	1			1								0
29	Pubmed	EN	Mou,2010	0	1	0	1			2								0
30	Pubmed	EN	Peng,2010	0	1	0	1			2								0
31	Pubmed	EN	Qiu,2010	0	0	0	1			1								0
32	Pubmed	EN	Rou,2010	1	0	1	1	1		2								0
33	Pubmed	EN	Wong,2010	0	0	0	1			1								0
34	Pubmed	EN	Zhang,2010	0	0	0	1			1								0
35	Pubmed	EN	Chen,2011	0	1	0	1			2								0
36	Pubmed	EN	Chen,2011	0	0	0	1	1		0								0
37	Pubmed	EN	He,2011	1	1	1	1			4	1	1	1	0	1	0	0	3
38	Pubmed	EN	He,2011	1	0	1	1			3								0
39	Pubmed	EN	Lp,2011	0	1	0	1			2								0
40	Pubmed	EN	Mok,2011	0	1	0	1	1		1								0
41	Pubmed	EN	Qiu,2011	0	1	0	1			2								0
42	Pubmed	EN	Rotheram,2011	1	1	1	1			4	1	1	1	1	1	0	0	4	1
43	Pubmed	EN	Wang,2011	0	1	0	1			2								0
44	Pubmed	EN	Wang,2011	0	0	0	1			1								0
45	Pubmed	EN	Wang,2011	0	0	0	1			1								0
46	Pubmed	EN	Wu,2011	0	1	0	1			2								0
47	Pubmed	EN	Yang,2011	0	1	0	1		1	1								0
48	Pubmed	EN	Zhao,2011	0	1	0	1			2								0
49	Pubmed	EN	Lou,2012	0	1	0	1			2								0
50	Pubmed	EN	Lu,2012	0	1	0	1			2								0
51	Pubmed	EN	Mou,2012	0	1	0	1			2								0
52	Pubmed	EN	Qiu,2012	0	1	0	1			2								0
53	Pubmed	EN	Wang,2012	0	1	0	1			2								0
54	Pubmed	EN	Xia,2012	0	1	0	1			2								0
55	Pubmed	EN	Zhu,2012	0	1	0	1			2								0
56	Pubmed	EN	Zhuang,2012	0	1	0	1			2								0
57	Pubmed	EN	Zou,2012	0	1	0	1	1		1								0
58	CNKI	CN	Li,2005	0	1	0	1	1		1								0
59	CNKI	CN	Feng,2006	1	0	1	1			3								0
60	CNKI	CN	Sun,2006	0	0	0	1			1								0
61	WF	CN	Xu,2006	1	1	1	1			4	1	1	1	1	1	0	0	4	1
62	WF	CN	Zheng,2006	1	1	1	1			4	1	1	1	1	1	0	0	4
63	CNKI	CN	Li,2006	1	1	1	1			4	1	1	1	1	1	0	0	4	1
64	WF	CN	Zhang,2007	1	0	1	1			3								0
65	CNKI	CN	Du,2007	0	1	0	1			2								0
66	CNKI	CN	Lian,2007	1	1	1	1			4	1	1	1	1	0	0	0	3
67	CNKI	CN	Jian,2007	1	1	1	1			4	1	0	1	1	1	0	0	3
68	CNKI	CN	Zhu,2007	0	0	0	1			1								0
69	WF	CN	Huang,2007	1	1	1	1			4	1	1	1	1	1	0	1	3
70	CNKI	CN	Feng,2008	0	0	0	1			1								0
71	CNKI	CN	Si,2008	0	1	0	1			2								0
72	CNKI	CN	Zhou,2008	1	1	1	1			4	1	1	1	1	1	1	1	2
73	WF	CN	Sun,2008	1	1	1	1			4	1	1	1	1	1	0	1	3
74	WF	CN	Zeng,2008	1	1	1	1			4	1	1	1	1	1	0	1	3
75	CNKI	CN	Yang,2008	1	1	1	1			4	1	1	1	1	1	0	1	3
76	CNKI	CN	Yang,2008	1	1	0	1			3								0
77	CNKI	CN	Lin,2008	0	0	0	1			1								0
78	WF	CN	San,2008	0	1	0	1	1		1								0
79	CNKI	CN	Jian,2008	1	1	1	1			4								0
80	CNKI	CN	Yu,2008	1	1	1	1	1		3								0
81	CNKI	CN	Xu,2008	1	1	1	1			4								0
82	WF	CN	Jia,2008	0	1	0	1			2								0
83	CNKI	CN	Mei,2008	1	0	1	1			3								0
84	CNKI	CN	Xiu,2009	1	0	1	1			3								0
85	WF	CN	Liu,2009	1	1	1	1			4	1	1	1	1	1	0	1	3
86	CNKI	CN	Zhou,2009	1	1	1	1			4	1	1	1	1	1	0	0	4	1
87	CNKI	CN	Xia,2009	1	1	1	1			4	1	1	1	1	1	0	1	3
88	CNKI	CN	Sun,2009	1	0	1	1			3								0
89	CNKI	CN	Chui,2009	1	1	1	1			4	1	1	1	1	1	0	1	3
90	WF	CN	Zhang,2009	1	1	1	1			4	1	1	1	1	1	0	0	4	1
91	CNKI	CN	Xu,2009	0	1	0	1			2								0
92	CNKI	CN	Xu,2009	1	1	1	1			4	1	1	1	1	1	0	1	3
93	CNKI	CN	Cao,2009	1	0	1	1			3	1	1	1	1	1	0	1	3
94	CNKI	CN	Li,2009	1	1	1	1			4	1	0	1	1	1	0	0	3
95	WF	CN	Chu,2009	1	0	1	1			3								0
96	WF	CN	Fu,2009	1	1	1	1			4	1	1	1	1	1	0	0	4	1
97	WF	CN	Xiao,2009	1	0	1	1			3								0
98	CNKI	CN	Cai,2009	0	1	0	1			2								0
99	CNKI	CN	Chen,2009	1	0	1	1			3								0
100	CNKI	CN	Huang,2009	1	1	1	1			4	1	1	1	1	1	0	0	4	1
101	CNKI	CN	Ran,2010	1	0	1	1			3								0
102	CNKI	CN	Nong,2010	1	1	1	1			4	1	1	1	1	0	0	0	3
103	CNKI	CN	Liu,2010	1	1	1	1			4	1	0	1	1	1	0	0	3
104	CNKI	CN	Zhou,2010	0	1	0	1			2								0
105	WF	CN	Xia,2010	1	0	1	1			3		1	1	1	0	0	0	3
106	WF	CN	Yao,2010	1	0	1	1			3								0
107	CNKI	CN	Ning,2010	0	1	0	1			2								0
108	WF	CN	Chang,2010	1	1	1	1			4	1	1	1	0	1	0	0	3
109	CNKI	CN	Liao,2010	1	0	1	1			3								0
110	CNKI	CN	Zhang,2010	1	0	1	1			3								0
111	WF	CN	Zhang,2010	1	0	1	1			3								0
112	WF	CN	Zhang,2010	1	0	1	1			3								0
113	CNKI	CN	Qu,2010	1	0	1	1			3								0
114	WF	CN	Li,2010	1	1	1	1			4	1	1	1	1	1	1	0	3
115	CNKI	CN	Li,2010	1	1	1	1			4	1	1	1	1	1	0	0	4	1
116	WF	CN	Li,2010	1	0	1	1			3								0
117	CNKI	CN	Lin,2010	0	1	0	1			2								0
118	WF	CN	Wang,2010	1	1	1	1			4	1	1	1	1	1	0	1	3
119	CNKI	CN	Sheng,2010	1	1	1	1			4	1	1	1	1	1	0	0	4	1
120	CNKI	CN	Hu,2010	1	0	1	1			3								0
121	WF	CN	Hu,2010	1	1	1	1			4	1	0	1	1	1	0	0	3
122	CNKI	CN	Xu,2010	1	1	1	1			4	1	1	1	1	1	0	0	4	1
123	CNKI	CN	He,2010	1	1	1	1			4	1	1	1	1	0	0	0	3
124	WF	CN	Jie,2010	0	1	0	1			2								0
125	CNKI	CN	Chen,2010	1	0	1	1			3								0
126	WF	CN	Ma,2010	1	1	1	1			4	1							0
127	CNKI	CN	Ma,2010	1	0	1	1			3								0
128	CNKI	CN	He,2011	0	1	0	1			2								0
129	CNKI	CN	Hou,2011	1	1	1	1			4	1	1	1	1	1	0	0	4	1
130	WF	CN	Zhuo,2011	1	1	1	1			4	1	1	1	0	0	0	0	2
131	CNKI	CN	Shi,2011	1	1	1	1			4	1	1	1	1	1	0	0	4	1
132	CNKI	CN	Zhou,2011	1	1	1	1			4	1	1	1	1	0	0	0	3
133	CNKI	CN	Kong,2011	0	1	0	1			2								0
134	WF	CN	Zhang,2011	1	1	1	1			4	1	1	1	0	1	0	0	3
135	CNKI	CN	Zhang,2011	1	0	1	1			3								0
136	WF	CN	Li,2011	1	1	1	1			4	1	1	1	1	1	0	0	4	1
137	CNKI	CN	Li,2011	1	0	1	1			3								0
138	CNKI	CN	Du,2011	1	1	1	1			4	1	1	1	1	1	0	0	4	1
139	CNKI	CN	Duan,2011	1	0	1	1			3								0
140	WF	CN	Wang,2011	1	1	1	1			4	1	1	1	1	1	0	0	4	1
141	WF	CN	Zhan,2011	1	1	1	1			4	1	0	1	1	1	0	0	3
142	WF	CN	Wang,2011	0	0	0	1			1								0
143	CNKI	CN	Wnag,2011	1	0	1	1			3								0
144	CNKI	CN	Tian,2011	1	0	1	1			3								0
145	CNKI	CN	Xu,2011	1	1	1	1			4	1	1	1	1	1	0	1	3
146	CNKI	CN	Zhao,2011	1	1	1	1			4	1	1	1	1	1	0	1	3
147	WF	CN	Zheng,2011	0	0	0	1			1								0
148	CNKI	CN	Chen,2011	1	1	1	1			4	1	0	1	0	1	0	0	2
149	CNKI	CN	Chen,2012	1	1	1	1	1		3								0
			149								47	41	47	42	40	2	13		16
Note:	SD: study design
	PTCP: Participants
	ITVN: intervention
